# Supplementary material for: Comparison of Auxenochlorella protothecoides and Chlorella spp. Chloroplast Genomes: Evidence for Endosymbiosis and Horizontal Virus-like Gene Transfer
Source: Life (Basel). 2022 Mar 20;12(3):458. doi: 10.3390/life12030458 (PMC8955559; doi:10.3390/life12030458)
Supplement: Supplementary file 1 [file life-12-00458-s001.zip]

Archive with 1 entries (1 files):
- life-1613100-supplementary.pdf
